# Supplementary material for: Prediction of Associations between OMIM Diseases and MicroRNAs by Random Walk on OMIM Disease Similarity Network
Source: ScientificWorldJournal. 2013 Mar 20;2013:204658. doi: 10.1155/2013/204658 (PMC3615631; doi:10.1155/2013/204658)
Supplement: Supplementary file 1 — Supplementary Material S1: The benchmark dataset used in this manuscript. Supplementary Material S2: The source code used in this manuscript. Supplementary Material S3: The full list of prediction results. [file 204658.f1.xlsx]

## Sheet: Sheet1
miRNA	OMIM ID
hsa-let-7g	114550
hsa-let-7g	211980
hsa-let-7g	114500
hsa-let-7g	601400
hsa-let-7g	176807
hsa-let-7i	104300
hsa-let-7i	114480
hsa-let-7i	601400
hsa-miR-203	150699
hsa-miR-204	601626
hsa-miR-204	114480
hsa-miR-382	310200
hsa-miR-382	253600
hsa-miR-21	211980
hsa-miR-184	601626
hsa-miR-19a	114550
hsa-miR-24	176807
hsa-miR-302c	604370
hsa-miR-368	310200
hsa-miR-150	211980
hsa-miR-125a	114480
hsa-miR-146a	211980
hsa-miR-146a	176807
hsa-miR-146b	114480
hsa-miR-146b	209850
hsa-let-7d	211980
hsa-let-7d	114480
hsa-let-7d	604370
hsa-let-7d	114550
hsa-let-7d	176807
hsa-let-7e	211980
hsa-let-7e	247640
hsa-let-7e	601626
hsa-let-7e	601400
hsa-let-7e	114550
hsa-let-7f	211980
hsa-miR-125a	247640
hsa-miR-125a	601626
hsa-miR-125a	114500
hsa-miR-125a	604370
hsa-miR-125a	114550
hsa-miR-125a	211980
hsa-miR-125a	256700
hsa-miR-125a	176807
hsa-miR-125b	114480
hsa-miR-125b	176807
hsa-miR-125b	104300
hsa-miR-135b	114500
hsa-miR-150	263300
hsa-miR-150	150699
hsa-miR-151	601626
hsa-miR-151	114550
hsa-miR-151	161550
hsa-miR-151	176807
hsa-miR-151*	247640
hsa-miR-151*	601626
hsa-miR-152	600807
hsa-miR-152	114480
hsa-miR-152	604370
hsa-miR-133a	604370
hsa-miR-133a	268000
hsa-miR-133b	168600
hsa-miR-133b	114500
hsa-miR-133b	300228
hsa-miR-134	310200
hsa-miR-134	604370
hsa-miR-134	253600
hsa-miR-136	114480
hsa-miR-136	114550
hsa-miR-21	176807
hsa-miR-21	150699
hsa-miR-210	114480
hsa-miR-210	247640
hsa-miR-210	601626
hsa-miR-210	104300
hsa-miR-210	310200
hsa-miR-210	601400
hsa-miR-9	236000
hsa-miR-368	253600
hsa-miR-369-5p	310200
hsa-miR-370	176807
hsa-miR-371	300228
hsa-miR-372	300228
hsa-miR-372	601626
hsa-miR-373	114480
hsa-miR-373	300228
hsa-miR-182	176807
hsa-miR-182*	176807
hsa-miR-183	211980
hsa-miR-183	176807
hsa-miR-184	176807
hsa-miR-20a	211980
hsa-miR-21	608446
hsa-miR-21	114550
hsa-miR-21	603956
hsa-miR-21	604183
hsa-miR-210	211980
hsa-miR-218	211980
hsa-miR-22	211980
hsa-miR-221	176807
hsa-miR-221	114550
hsa-miR-222	114550
hsa-miR-222	176807
hsa-miR-223	151400
hsa-miR-27a	114480
hsa-miR-29a	256700
hsa-miR-29b	256700
hsa-miR-375	176807
hsa-miR-423	211980
hsa-miR-424	151400
hsa-miR-425-5p	211980
hsa-miR-451	211980
hsa-miR-497	211980
hsa-miR-511	211980
hsa-miR-599	126200
hsa-miR-661	114480
hsa-miR-7	168600
hsa-miR-7	211980
hsa-miR-107	151400
hsa-miR-107	181500
hsa-miR-122	114550
hsa-miR-125a-5p	211980
hsa-miR-122a	114550
hsa-miR-126	211980
hsa-miR-126*	211980
hsa-miR-128	256700
hsa-miR-130a	211980
hsa-miR-133b	211980
hsa-miR-135a	236000
hsa-miR-139	211980
hsa-miR-141	211980
hsa-miR-200c	211980
hsa-miR-429	211980
hsa-miR-221	109800
hsa-miR-140	114500
hsa-miR-21	114500
hsa-miR-16	176807
hsa-miR-100	161550
hsa-miR-1	211980
hsa-miR-143	211980
hsa-miR-146b	211980
hsa-miR-31	211980
hsa-miR-377	211980
hsa-miR-200a	211980
hsa-miR-200b	211980
hsa-miR-17-3p	176807
hsa-miR-34a	155255
hsa-miR-1	608446
hsa-miR-200a	236000
hsa-miR-520a	236000
hsa-miR-614	236000
hsa-miR-140	236000
hsa-miR-155	236000
hsa-miR-16	236000
hsa-miR-186	236000
hsa-miR-18a	236000
hsa-miR-196a	236000
hsa-miR-20a	236000
hsa-miR-21	236000
hsa-miR-30a-5p	236000
hsa-miR-30b	236000
hsa-miR-374	236000
hsa-miR-375	133239
hsa-miR-192	133239
hsa-miR-194	133239
hsa-miR-21	133239
hsa-miR-203	133239
hsa-miR-223	133239
hsa-miR-22	247640
hsa-miR-26a	114550
hsa-miR-26b	114550
hsa-miR-29a	211980
hsa-let-7a	211980
hsa-miR-106b	114500
hsa-miR-130b	114500
hsa-miR-181b	114500
hsa-miR-20b	126200
hsa-miR-1275	126200
hsa-miR-142-3p	126200
hsa-miR-145	126200
hsa-miR-186	126200
hsa-miR-223	126200
hsa-miR-422a	126200
hsa-miR-491-5p	126200
hsa-miR-584	126200
hsa-miR-664	126200
hsa-miR-181a	114480
hsa-miR-26a	114480
hsa-miR-141	114500
hsa-miR-326	126200
hsa-miR-143	114500
hsa-miR-200b	114480
hsa-miR-200c	114480
hsa-miR-1	114500
hsa-miR-10b	114500
hsa-miR-133a	114500
hsa-miR-139	114500
hsa-miR-145	114500
hsa-miR-195	114500
hsa-miR-30a-3p	114500
hsa-miR-30a-5p	114500
hsa-miR-30c	114500
hsa-miR-378*	114500
hsa-miR-422a	114500
hsa-miR-422b	114500
hsa-miR-497	114500
hsa-miR-203	114500
hsa-miR-34a	114500
hsa-miR-95	114500
hsa-miR-106a	114500
hsa-miR-19a	114500
hsa-miR-19b	114500
hsa-miR-20a	114500
hsa-miR-224	114500
hsa-miR-25	114500
hsa-miR-29a	114500
hsa-miR-96	114500
hsa-miR-17-5p	114500
hsa-miR-182	114500
hsa-miR-183	114500
hsa-miR-18a	114500
hsa-miR-29b	114500
hsa-miR-93	114500
hsa-miR-31	114500
hsa-miR-124	114550
hsa-miR-203	114550
hsa-miR-126	600807
hsa-miR-21	109800
hsa-miR-100	109800
hsa-miR-99a	109800
hsa-miR-29b	601626
hsa-let-7b	254500
hsa-miR-140-3p	254500
hsa-let-7e	254500
hsa-miR-125a-5p	254500
hsa-miR-99b	254500
hsa-miR-214	603956
hsa-miR-500	114550
hsa-miR-31a	114480
miR-BART21	161550
miR-BART22	161550
hsa-miR-16-1	151400
hsa-miR-16-1	159552
hsa-miR-16-2	151400
hsa-miR-170	114480
hsa-miR-172a-2	114550
hsa-miR-17-3p	211980
hsa-miR-17-3p	114550
hsa-miR-409-3p	310200
hsa-miR-419	604370
hsa-miR-422b	601400
hsa-miR-423	310200
hsa-miR-637	601400
hsa-miR-642	150699
hsa-miR-652	209850
hsa-miR-652	155720
hsa-miR-663	114480
hsa-miR-7	209850
hsa-miR-7	601400
hsa-miR-7	181500
hsa-miR-7-3	114500
hsa-miR-802	190685
hsa-miR-9	104300
hsa-miR-10a	176807
hsa-miR-10a	150699
hsa-miR-10b	114480
hsa-miR-10b	176807
hsa-miR-1-2	114550
hsa-miR-122a	114480
hsa-miR-122a	601400
hsa-miR-184	604370
hsa-miR-185	114550
hsa-miR-185	109800
hsa-miR-130a	253600
hsa-miR-130a-1	114550
hsa-miR-130b	247640
hsa-miR-130b	601626
hsa-miR-130b-1	114550
hsa-miR-132	143100
hsa-miR-132	209850
hsa-miR-139	150699
hsa-miR-132	114500
hsa-miR-302c*	176807
hsa-miR-302d	601626
hsa-miR-302d	300228
hsa-miR-30a	114550
hsa-miR-30a	150699
hsa-miR-30a-3p	601626
hsa-miR-30a-3p	310200
hsa-miR-30a-3p	253600
hsa-miR-30a-5p	310200
hsa-miR-30a-5p	211980
hsa-miR-30d	181500
hsa-miR-30e	114550
hsa-miR-30e	181500
hsa-miR-30e-5p	310200
hsa-miR-30e-5p	601400
hsa-miR-31	601400
hsa-miR-31	114550
hsa-miR-32	114500
hsa-miR-19a	158350
hsa-miR-19a	211980
hsa-miR-19a	601400
hsa-miR-19b	176807
hsa-miR-200a	114480
hsa-miR-200a	604370
hsa-miR-200a	601400
hsa-miR-200a	114550
hsa-miR-24	181500
hsa-miR-24-1	151400
hsa-miR-24-1	114500
hsa-miR-24-2	114550
hsa-miR-24-2	114500
hsa-miR-24-2	211980
hsa-miR-25	176807
hsa-miR-26a	247640
hsa-miR-206	114480
hsa-miR-210	253600
hsa-miR-424	247640
hsa-miR-140	209850
hsa-miR-200b	604370
hsa-miR-26a	601626
hsa-miR-32	211980
hsa-miR-373	601400
hsa-miR-154	310200
hsa-miR-146b	300376
hsa-miR-192-2	114550
hsa-miR-324-5p	155255
hsa-miR-30d	151400
hsa-miR-155	114480
hsa-miR-200b	114550
hsa-miR-142-3p	131200
hsa-miR-19a	155255
hsa-miR-9*	143100
hsa-miR-133a	109800
hsa-miR-152	114550
hsa-miR-199a	114550
hsa-miR-30a-5p	176807
hsa-miR-30a-5p	181500
hsa-miR-30b	310200
hsa-miR-30b	601400
hsa-miR-30b	176807
hsa-miR-30b	181500
hsa-miR-30c	310200
hsa-miR-30c	176807
hsa-miR-30c-1	114550
hsa-miR-30d	601626
hsa-miR-30d	310200
hsa-miR-15a	114550
hsa-miR-16	114550
hsa-miR-17-5p	178600
hsa-miR-17-5p	114550
hsa-miR-18	114550
hsa-miR-182	211980
hsa-miR-184	202300
hsa-miR-18a*	114500
hsa-miR-194	114550
hsa-miR-195	114550
hsa-miR-195	109800
hsa-miR-195*	156240
hsa-miR-373*	176807
hsa-miR-374	601626
hsa-miR-374	604370
hsa-miR-374	601400
hsa-miR-374	114550
hsa-miR-376a	604370
hsa-miR-376a	310200
hsa-miR-376a	253600
hsa-miR-376b	604370
hsa-miR-376b	150699
hsa-miR-377	604370
hsa-miR-377	150699
hsa-miR-154	253600
hsa-miR-155	151400
hsa-miR-155	211980
hsa-miR-155	247640
hsa-miR-155	131440
hsa-miR-222	310200
hsa-miR-1	608320
hsa-miR-1	114550
hsa-miR-1	268000
hsa-miR-193b	209850
hsa-miR-193b	310200
hsa-miR-193b	155720
hsa-miR-195	151400
hsa-miR-195	601626
hsa-miR-195	601400
hsa-miR-195	176807
hsa-miR-195	181500
hsa-miR-196a	114480
hsa-miR-20a	178600
hsa-miR-218	176807
hsa-miR-200a	607174
hsa-miR-204	211980
hsa-miR-205	176807
hsa-miR-29c	151400
hsa-miR-29c	256700
hsa-miR-30a-3p	211980
hsa-miR-30e-3p	211980
hsa-miR-30e-5p	211980
hsa-miR-31	176807
hsa-miR-324-3p	211980
hsa-miR-324-5p	211980
hsa-miR-330	176807
hsa-miR-335	211980
hsa-miR-338	211980
hsa-miR-339	211980
hsa-miR-345	211980
hsa-miR-34a	104300
hsa-miR-221	608320
hsa-miR-222	608320
hsa-miR-224	114550
hsa-miR-23b	114550
hsa-miR-24	114550
hsa-miR-25	114550
hsa-miR-26a	109800
hsa-miR-27a	114550
hsa-miR-29c	109800
hsa-miR-30-3p	109800
hsa-miR-30b*	156240
hsa-miR-30c	109800
hsa-miR-30e-5p	109800
hsa-miR-31	114480
hsa-miR-32*	156240
hsa-miR-338	114550
hsa-miR-340*	156240
hsa-miR-345	156240
hsa-miR-34a	180200
hsa-miR-34a*	156240
hsa-miR-34b	180200
hsa-miR-373	133239
hsa-miR-423	156240
hsa-miR-483-3p	156240
hsa-miR-485-3p	607834
hsa-miR-582	156240
hsa-miR-584	156240
hsa-miR-595	156240
hsa-miR-503	202300
hsa-miR-509	607834
hsa-miR-511	202300
hsa-miR-615-3p	156240
hsa-miR-7-1*	156240
hsa-miR-765	607834
hsa-miR-885-3p	156240
hsa-miR-9	156240
hsa-miR-9-1	114500
hsa-miR-92a	601626
hsa-miR-93	114550
hsa-miR-9-3	114480
hsa-miR-145	176807
hsa-miR-149	176807
hsa-miR-155	114550
hsa-miR-15a	181500
hsa-miR-15b	181500
hsa-miR-16	211980
hsa-miR-18a	114480
hsa-miR-18b	126200
hsa-miR-193b	114480
hsa-miR-195	114480
hsa-miR-195	211980
hsa-miR-196a-2	114480
hsa-miR-197	211980
hsa-miR-9	114550
hsa-miR-9	211980
hsa-miR-9*	211980
hsa-miR-93	211980
hsa-miR-96	114480
hsa-miR-96	126200
hsa-miR-96	176807
hsa-miR-98	211980
hsa-miR-182*	211980
hsa-let-7c	211980
hsa-miR-101	211980
hsa-miR-17-5p	211980
hsa-miR-181a	151400
hsa-miR-181b	176807
hsa-miR-182	114480
hsa-miR-181a-1	114550
hsa-miR-181a-2	114550
hsa-miR-181b	151400
hsa-miR-181b-1	114550
hsa-miR-181b-2	114550
hsa-miR-181c	114550
hsa-miR-133a	131440
hsa-miR-133b	109800
hsa-miR-137	114500
hsa-miR-138	601400
hsa-miR-143	114550
hsa-miR-144*	156240
hsa-miR-145	109800
hsa-miR-145	114550
hsa-miR-200c	114500
hsa-miR-200c	604370
hsa-miR-200c	300228
hsa-miR-202	114480
hsa-miR-202	176807
hsa-miR-203	247640
hsa-miR-203	608232
hsa-miR-203	270300
hsa-miR-203	109800
hsa-miR-203	114480
hsa-miR-203	211980
hsa-miR-26a	114500
hsa-miR-26a	310200
hsa-miR-26a	604370
hsa-miR-26a	176807
hsa-miR-26a-1	114550
hsa-miR-26a-1	211980
hsa-miR-26a-2	114550
hsa-miR-26b	104300
hsa-miR-26b	109800
hsa-miR-26b	604370
hsa-miR-26b	176807
hsa-miR-26b	181500
hsa-miR-27a	247640
hsa-miR-27a	601626
hsa-miR-32	176807
hsa-miR-32	150699
hsa-miR-320	104300
hsa-miR-320	114500
hsa-miR-320	176807
hsa-miR-320-2	114550
hsa-miR-320a	209850
hsa-miR-323	150699
hsa-miR-324-5p	601626
hsa-miR-324-5p	114550
hsa-miR-325	601626
hsa-miR-326	601626
hsa-miR-125b	256700
hsa-miR-125b	150699
hsa-miR-125b-1	604370
hsa-miR-125b-1	114550
hsa-miR-125b-2	190685
hsa-miR-125b-2	114550
hsa-miR-125b-2	211980
hsa-miR-126	114550
hsa-miR-126	114480
hsa-miR-146a	114550
hsa-miR-1228*	156240
hsa-miR-124a	114550
hsa-miR-124a	247640
hsa-miR-125b	109800
hsa-miR-125b	114550
hsa-miR-126*	114550
hsa-miR-128b	114550
hsa-miR-129	109800
hsa-miR-129	114550
hsa-miR-379	310200
hsa-miR-379	253600
hsa-miR-17-5p	114480
hsa-miR-17-5p	608232
hsa-miR-17-5p	109800
hsa-miR-17-5p	256700
hsa-miR-17-5p	176807
hsa-miR-100	604370
hsa-miR-100	176807
hsa-miR-101	104300
hsa-miR-101	310200
hsa-miR-101	604370
hsa-miR-101	601400
hsa-miR-101-1	114480
hsa-miR-20a	114550
hsa-miR-146a	104300
hsa-miR-207	114550
hsa-miR-21	114480
hsa-miR-214	202300
hsa-miR-22	114480
hsa-miR-186	114550
hsa-miR-1	131440
hsa-miR-107	114550
hsa-miR-127	113970
hsa-miR-128	607834
hsa-miR-129-2	114500
hsa-miR-130a	114550
hsa-miR-199a*	109800
hsa-miR-203	156240
hsa-miR-205	114550
hsa-miR-146b	310200
hsa-miR-146b	147421
hsa-miR-146b	253600
hsa-miR-147	601626
hsa-miR-147	604370
hsa-miR-148a	114550
hsa-miR-148a	600807
hsa-miR-148a	114480
hsa-miR-148a	310200
hsa-miR-148a	601400
hsa-miR-148a	253600
hsa-miR-192	161550
hsa-miR-192-1	114550
hsa-miR-328	114480
hsa-miR-346	181500
hsa-miR-34a	114550
hsa-miR-34b	601626
hsa-miR-375	601400
hsa-miR-449a	176807
hsa-miR-451	114500
hsa-miR-7	114480
hsa-miR-92	114500
hsa-miR-101-1	211980
hsa-miR-101b-2	114550
hsa-miR-103	133239
hsa-miR-103	601626
hsa-miR-103	604370
hsa-miR-103	176807
hsa-miR-103-1	109800
hsa-miR-103-2	114550
hsa-miR-105	604370
hsa-miR-106a	211980
hsa-miR-106a	209850
hsa-miR-424	601626
hsa-miR-424	601400
hsa-miR-429	114480
hsa-miR-431	209850
hsa-miR-432	604370
hsa-miR-432	209850
hsa-miR-432	310200
hsa-miR-432	253600
hsa-miR-451	114480
hsa-miR-451	247640
hsa-miR-451	601626
hsa-miR-451	150699
hsa-miR-123	114550
hsa-miR-124a	114480
hsa-miR-124a	151400
hsa-miR-124a	114500
hsa-miR-124a	211980
hsa-miR-124a	155255
hsa-miR-126	176807
hsa-miR-126*	176807
hsa-miR-127	310200
hsa-miR-9	604370
hsa-miR-9	256700
hsa-miR-9*	601626
hsa-miR-9*	114550
hsa-miR-9-1	114480
hsa-miR-92	151400
hsa-miR-92	310200
hsa-miR-92	256700
hsa-miR-92	176807
hsa-miR-92	181500
hsa-miR-9-2	114550
hsa-miR-126	604370
hsa-miR-1	601400
hsa-miR-17	155255
hsa-miR-18a	155255
hsa-miR-19b	155255
hsa-miR-20a	155255
hsa-miR-92a	155255
hsa-let-7a	114550
hsa-let-7b*	156240
hsa-let-7c	176807
hsa-let-7e*	156240
hsa-miR-106b	114550
hsa-miR-140	604370
hsa-miR-140	211980
hsa-miR-140	300228
hsa-miR-141	114480
hsa-miR-141	604370
hsa-miR-141	601400
hsa-miR-141	114550
hsa-miR-141	176807
hsa-miR-142-3p	114550
hsa-miR-124a-3	211980
hsa-miR-223	131200
hsa-miR-23b	256700
hsa-miR-298	104300
hsa-miR-29c	601400
hsa-miR-29c	131200
hsa-miR-31	109800
hsa-miR-320	601626
hsa-miR-328	104300
hsa-miR-34c	131200
hsa-miR-363*	153600
hsa-miR-365	131200
hsa-miR-377	603933
hsa-miR-424	131200
hsa-miR-494	153600
hsa-miR-494	601400
hsa-miR-542-3p	153600
hsa-miR-9	155255
hsa-miR-145	211980
hsa-miR-196a	114500
hsa-miR-155	601626
hsa-miR-155	113970
hsa-miR-155	114500
hsa-miR-155	190685
hsa-miR-155	310200
hsa-miR-155	604370
hsa-miR-328	601626
hsa-miR-181a-1	176807
hsa-miR-92	155255
hsa-miR-99a	131200
hsa-miR-99b	131200
hsa-let-7d	601400
hsa-miR-101	109800
hsa-miR-101	176807
hsa-miR-106b	104300
hsa-miR-133a	601400
hsa-miR-296	114500
hsa-miR-222	109800
hsa-miR-452	109800
hsa-miR-452*	109800
hsa-miR-7	109800
hsa-miR-9	143100
hsa-miR-9*	153600
hsa-miR-196a	133239
hsa-miR-199b-5p	155255
hsa-miR-205	114480
hsa-miR-205	601400
hsa-miR-21	601400
hsa-miR-221	601400
hsa-miR-27a	209850
hsa-miR-27a	114500
hsa-miR-27a	176807
hsa-miR-27a	150699
hsa-miR-27b	247640
hsa-miR-27b	601626
hsa-miR-27b	114500
hsa-miR-27b	211980
hsa-miR-27b	176807
hsa-miR-296	176807
hsa-miR-328	114500
hsa-miR-328-1	114550
hsa-miR-33	211980
hsa-miR-330	143100
hsa-miR-331	601626
hsa-miR-331	310200
hsa-miR-331	604370
hsa-miR-331	601400
hsa-miR-335	114480
hsa-miR-335	247640
hsa-miR-335	601626
hsa-miR-335	310200
hsa-miR-335	253600
hsa-miR-1	131200
hsa-miR-100	131200
hsa-miR-101	114550
hsa-miR-106b	151400
hsa-miR-10a	109800
hsa-miR-10a	608232
hsa-miR-125a	155255
hsa-miR-125a	131200
hsa-miR-125b	131200
hsa-miR-126	131200
hsa-miR-127	109800
hsa-miR-127	114480
hsa-miR-127	114500
hsa-miR-127	176807
hsa-miR-133a	114550
hsa-miR-141	131200
hsa-miR-142-3p	601400
hsa-miR-143	109800
hsa-miR-143	131200
hsa-miR-145	131200
hsa-miR-146b	601400
hsa-miR-15	608232
hsa-miR-150	131200
hsa-miR-155	153600
hsa-miR-155	601400
hsa-miR-18	601400
hsa-miR-184	153600
hsa-miR-192	114500
hsa-miR-194	114500
hsa-miR-17-92	113970
hsa-miR-17-92	114500
hsa-miR-181a	601626
hsa-miR-181a	114500
hsa-miR-148a	176807
hsa-miR-148b	114550
hsa-miR-22	176807
hsa-miR-142-5p	601626
hsa-miR-142-5p	114550
hsa-miR-143	113970
hsa-miR-143	151400
hsa-miR-143	601665
hsa-miR-143	114480
hsa-miR-143	603956
hsa-miR-143	604370
hsa-miR-143	176807
hsa-miR-143	155720
hsa-miR-144	150699
hsa-miR-145	113970
hsa-miR-155	147421
hsa-miR-299-3p	310200
hsa-miR-130	164400
hsa-miR-19	164400
hsa-miR-196b	131200
hsa-miR-20	155255
hsa-miR-200a	131200
hsa-miR-200b	131200
hsa-miR-206	153600
hsa-miR-20a	131200
hsa-miR-215	114500
hsa-miR-210	176807
hsa-miR-211	604370
hsa-miR-212	300100
hsa-miR-212	209850
hsa-miR-212	114550
hsa-miR-212	211980
hsa-miR-212	161550
hsa-miR-212	181500
hsa-miR-212	150699
hsa-miR-213	114480
hsa-miR-155	253600
hsa-miR-139	114550
hsa-miR-222	147421
hsa-miR-222	253600
hsa-miR-15a	174050
hsa-miR-15a	176807
hsa-miR-16-1	176807
hsa-miR-302b*	601626
hsa-miR-299-5p	310200
hsa-miR-299-5p	253600
hsa-miR-29a	104300
hsa-miR-29a	310200
hsa-miR-29a	143100
hsa-miR-29a	176807
hsa-miR-29a	181500
hsa-miR-29a-2	151400
hsa-miR-29b	151400
hsa-miR-452	310200
hsa-miR-452	253600
hsa-miR-484	209850
hsa-miR-485-5p	310200
hsa-miR-486	310200
hsa-miR-486	150699
hsa-miR-487b	310200
hsa-miR-487b	253600
hsa-miR-491	176807
hsa-miR-493-3p	310200
hsa-miR-493-3p	253600
hsa-miR-493-5p	150699
hsa-miR-495	604370
hsa-miR-92-2	176807
hsa-miR-93	104300
hsa-miR-93	209850
hsa-miR-93	256700
hsa-miR-9-3p	181500
hsa-miR-95	209850
hsa-miR-95	310200
hsa-miR-95	211980
hsa-miR-127	604370
hsa-miR-128a	247640
hsa-miR-128a	601626
hsa-miR-128a	104300
hsa-miR-128a	209850
hsa-miR-128b	211980
hsa-miR-128b	247640
hsa-miR-128b	601626
hsa-miR-128b	114480
hsa-miR-128b	114500
hsa-miR-129	209850
hsa-miR-326	155255
hsa-miR-335	254500
hsa-miR-342	254500
hsa-miR-34a	151400
hsa-miR-34a	176807
hsa-miR-34b	113970
hsa-miR-355	114480
hsa-miR-365	114480
hsa-miR-373*	180200
hsa-miR-492	180200
hsa-miR-494	180200
hsa-miR-497	114480
hsa-miR-498	180200
hsa-miR-503	180200
hsa-miR-513-1	180200
hsa-miR-513-2	180200
hsa-miR-516-3p	114480
hsa-miR-518c*	180200
hsa-miR-129	114500
hsa-miR-221	114480
hsa-miR-222	114480
hsa-miR-510	114480
hsa-miR-335	150699
hsa-miR-337	604370
hsa-miR-339	114500
hsa-miR-340	601626
hsa-miR-342	114500
hsa-miR-345	176807
hsa-miR-346	188470
hsa-miR-220	211980
hsa-miR-221	151400
hsa-miR-221	247640
hsa-miR-221	601626
hsa-miR-221	300376
hsa-miR-221	114500
hsa-miR-221	310200
hsa-miR-126	114500
hsa-miR-127	114550
hsa-miR-16a	114550
hsa-miR-628	601400
hsa-miR-145	151400
hsa-miR-29b	211980
hsa-miR-155	145500
hsa-let-7c	113970
hsa-let-7e	180200
hsa-let-7f	114480
hsa-miR-106b	254500
hsa-miR-125b	155255
hsa-miR-126	601626
hsa-miR-126*	601626
hsa-let-7a	114480
hsa-let-7a	113970
hsa-let-7a	236000
hsa-let-7a	247640
hsa-let-7a	601626
hsa-let-7a	151400
hsa-let-7a	114500
hsa-let-7a	604370
hsa-miR-23b	176807
hsa-miR-137	114550
hsa-miR-206	181500
hsa-miR-20a	608232
hsa-miR-197	147421
hsa-miR-197	253600
hsa-miR-197	150699
hsa-miR-198	181500
hsa-miR-198	211980
hsa-miR-198	176807
hsa-miR-199a	604370
hsa-miR-199a	601626
hsa-miR-199a	310200
hsa-miR-199b	176807
hsa-miR-25	254500
hsa-miR-26a	113970
hsa-miR-29b	114480
hsa-miR-29c	114480
hsa-miR-30a-3p	114480
hsa-miR-32	254500
hsa-miR-23a	114500
hsa-miR-181a	254500
hsa-miR-181b	114480
hsa-miR-181b	254500
hsa-miR-181d	114480
hsa-miR-182	268000
hsa-miR-183	268000
hsa-miR-18a	114550
hsa-miR-198	180200
hsa-miR-19a	254500
hsa-miR-19b	114550
hsa-miR-19b	254500
hsa-miR-205	109800
hsa-miR-20a	114480
hsa-miR-223	608232
hsa-miR-223	114550
hsa-miR-223	162830
hsa-miR-223	247640
hsa-miR-223	601626
hsa-miR-223	109800
hsa-miR-223	114500
hsa-miR-223	147421
hsa-miR-223	253600
hsa-miR-214	310200
hsa-miR-214	604370
hsa-miR-214	601400
hsa-miR-214	114550
hsa-miR-214	147421
hsa-miR-214	253600
hsa-miR-214	211980
hsa-miR-214	176807
hsa-miR-215	114550
hsa-miR-216	211980
hsa-miR-216	114550
hsa-miR-128a	114480
hsa-miR-129-1	180200
hsa-miR-129-2	180200
hsa-miR-133	268000
hsa-miR-142	268000
hsa-miR-146a	114480
hsa-miR-521	176807
hsa-miR-194	131200
hsa-miR-495	310200
hsa-miR-495	253600
hsa-miR-497	176807
hsa-miR-498	601400
hsa-miR-498	176807
hsa-miR-498	150699
hsa-miR-5	247640
hsa-miR-5	601626
hsa-miR-501	253600
hsa-miR-503	176807
hsa-miR-511	104300
hsa-miR-513	176807
hsa-miR-518a-2*	310200
hsa-miR-518a-2*	253600
hsa-miR-10a	114500
hsa-miR-320	114480
hsa-miR-320	180200
hsa-miR-561	254500
hsa-miR-659	600274
hsa-miR-92a	114550
hsa-miR-93	254500
hsa-miR-96	268000
hsa-miR-98	114480
hsa-miR-196b	247640
hsa-miR-708	247640
hsa-miR-101	164400
hsa-miR-96	114550
hsa-miR-98	601400
hsa-miR-99a	190685
hsa-miR-99a	604370
hsa-miR-99a	114550
hsa-miR-99a	211980
hsa-miR-99a	256700
hsa-miR-99a	176807
hsa-miR-99b	253600
hsa-miR-130a	247640
hsa-miR-130a	601626
hsa-miR-130a	310200
hsa-let-7c	247640
hsa-miR-145	114480
hsa-miR-16	151400
hsa-miR-181b	601626
hsa-miR-181b-1	114480
hsa-miR-183	114550
hsa-miR-184	256700
hsa-miR-196b	603956
hsa-miR-196b	150699
hsa-miR-197	188470
hsa-miR-197	104300
hsa-miR-197	310200
hsa-miR-197	601400
hsa-miR-381	209850
hsa-miR-381	310200
hsa-miR-381	147421
hsa-miR-381	253600
hsa-miR-29b	310200
hsa-miR-29b	601400
hsa-miR-29b	253600
hsa-miR-29b	176807
hsa-miR-29b	181500
hsa-miR-29b	150699
hsa-miR-29b-1	104300
hsa-miR-29b-2	151400
hsa-miR-29b-2	114480
hsa-miR-29b-2	114500
hsa-miR-29b-2	211980
hsa-miR-29b-2	176807
hsa-miR-205	133239
hsa-miR-205	211980
hsa-miR-15a	151400
hsa-miR-15a	104300
hsa-miR-15a	209850
hsa-miR-15a	601400
hsa-miR-199a	253600
hsa-miR-199a	176807
hsa-miR-199a	155720
hsa-miR-199a*	310200
hsa-miR-199a*	114550
hsa-miR-199a*	253600
hsa-miR-199a*	176807
hsa-miR-199a-1	211980
hsa-miR-18a	211980
hsa-miR-191	114480
hsa-miR-191	114500
hsa-miR-191	601400
hsa-miR-191	211980
hsa-miR-191	176807
hsa-miR-192	211980
hsa-let-7a	176807
hsa-let-7a-1	114500
hsa-let-7a-1	114550
hsa-let-7a-2	211980
hsa-let-7a-2	114550
hsa-let-7a-3	604370
hsa-let-7a-3	211980
hsa-let-7a-3	114480
hsa-let-7a-3	114550
hsa-let-7b	211980
hsa-let-7b	247640
hsa-let-7b	601626
hsa-let-7b	603956
hsa-miR-223	176807
hsa-miR-224	604370
hsa-miR-224	211980
hsa-miR-224	176807
hsa-miR-23a	114550
hsa-miR-23a	247640
hsa-miR-23a	601626
hsa-miR-23a	209850
hsa-miR-23a	109800
hsa-miR-34a	256700
hsa-miR-34a	310200
hsa-miR-34a	147421
hsa-miR-34a	253600
hsa-miR-34a	150699
hsa-miR-34b	114500
hsa-miR-34b	161550
hsa-miR-34c	114500
hsa-miR-145	604370
hsa-miR-145	300228
hsa-miR-146a	151400
hsa-miR-221	147421
hsa-miR-221	253600
hsa-miR-221	256700
hsa-miR-222	247640
hsa-miR-222	601626
hsa-miR-29c	211980
hsa-miR-106a	256700
hsa-miR-106a	176807
hsa-miR-106a-1	114550
hsa-miR-124a	604370
hsa-miR-124a-1	211980
hsa-miR-124a-2	114550
hsa-miR-124a-3	114480
hsa-miR-29c	161550
hsa-miR-29c	310200
hsa-miR-29c	181500
hsa-miR-29c	150699
hsa-miR-301	114550
hsa-miR-20a	176807
hsa-miR-20b	181500
hsa-miR-21	158350
hsa-miR-21	247640
hsa-miR-216	161550
hsa-miR-217	161550
hsa-miR-218	603956
hsa-miR-218-2	211980
hsa-miR-219-1	114550
hsa-miR-219-1	211980
hsa-miR-22	601626
hsa-miR-22	104300
hsa-miR-22	310200
hsa-miR-22	601400
hsa-miR-124a	104300
hsa-miR-199a-1	176807
hsa-miR-199a-1-5p	114550
hsa-miR-199a-2-5p	114550
hsa-miR-199b	247640
hsa-miR-199b	601626
hsa-miR-199b	310200
hsa-miR-199b	604370
hsa-miR-199b	114550
hsa-miR-199b	253600
hsa-miR-199b	211980
hsa-miR-520c	114480
hsa-miR-539	209850
hsa-miR-542-3p	150699
hsa-miR-542-5p	150699
hsa-miR-550	209850
hsa-miR-563	601400
hsa-miR-565	601400
hsa-miR-572	601400
hsa-miR-582	150699
hsa-miR-594	114550
hsa-miR-598	209850
hsa-miR-99b	176807
hsa-miR-106b	209850
hsa-miR-106b	181500
hsa-miR-106b-1	114550
hsa-miR-107	133239
hsa-miR-107	104300
hsa-miR-107	114500
hsa-miR-181b-1	176807
hsa-miR-181c	601626
hsa-miR-181c	104300
hsa-miR-181c	211980
hsa-miR-181d	209850
hsa-miR-181d	310200
hsa-miR-182	601626
hsa-miR-182	604370
hsa-miR-182	114550
hsa-miR-182*	114550
hsa-miR-23a	176807
hsa-miR-23b	151400
hsa-miR-23b	247640
hsa-miR-23b	601626
hsa-miR-23b	109800
hsa-miR-23b	603956
hsa-miR-23b	150699
hsa-miR-24	247640
hsa-miR-24	601626
hsa-miR-148b	600807
hsa-miR-372	114500
hsa-miR-34c	601626
hsa-miR-34c	161550
hsa-miR-361	310200
hsa-miR-362	253600
hsa-miR-363	104300
hsa-miR-367	601626
hsa-miR-367	300228
hsa-miR-368	604370
hsa-miR-148b	209850
hsa-miR-148b	601400
hsa-miR-148b	253600
hsa-miR-149	114480
hsa-miR-15	151400
hsa-miR-150	151400
hsa-miR-150	604370
hsa-miR-150	114550
hsa-miR-15a-2	176807
hsa-miR-15b	601626
hsa-miR-15b	209850
hsa-miR-15b	114500
hsa-let-7c	601626
hsa-let-7c	603956
hsa-let-7c	190685
hsa-let-7c	604370
hsa-let-7c	114550
hsa-let-7c	150699
hsa-miR-186	601400
hsa-miR-433	168600
hsa-miR-199a*	155720
hsa-let-7f	176807
hsa-let-7f-1	114480
hsa-let-7f-1	114500
hsa-let-7f-1	211980
hsa-let-7f-2	114480
hsa-let-7f-2	114550
hsa-let-7b	114500
hsa-let-7b	114550
hsa-let-7b	253600
hsa-let-7b	256700
hsa-let-7b	176807
hsa-let-7b	155720
hsa-miR-132	114550
hsa-miR-132	253600
hsa-miR-21	601626
hsa-miR-21	209850
hsa-miR-21	151400
hsa-miR-21	310200
hsa-miR-21	604370
hsa-miR-21	147421
hsa-miR-21	253600
